# Supplementary material for: Onset of Motor Complications and Medication Dose in Newly Diagnosed and Treated Parkinson’s Disease
Source: Parkinsons Dis. 2026 Jul 31;2026:8827381. doi: 10.1155/padi/8827381 (PMC13424818; doi:10.1155/padi/8827381)
Supplement: Supplementary file 1 — Supporting Information Supporting materials include: Supporting Figure 1: Flow diagram of the study; Supporting Table 1: Age at onset, time from onset to treatment initiation, and medication doses in Groups 1–4; Supporting Table 2: Age at onset, time from onset to treatment initiation, and medication doses in Groups 1–5; Supporting Table 3: Age at onset, time from onset to treatment initiation, and medication doses in patients who experienced ON/OFF fluctuations; Supporting Table 4: Medication doses in patients who experienced dyskinesias; and STROBE checklist. [file PADI-2026-8827381-s001.zip]

Archive with 2 entries (2 files):
- STROBE checklist Osaki.docx
- Supplementary Fig &amp; Tables Padi Osaki rev black &amp; white.docx
